# Supplementary material for: Evidence of spontaneous mentalizing in children with Cornelia de Lange and fragile X syndromes, but not autistic children
Source: Oxf Open Neurosci. 2025 Oct 23;4:kvaf003. doi: 10.1093/oons/kvaf003 (PMC12648398; doi:10.1093/oons/kvaf003)
Supplement: supplementary_material_A_kvaf003 [file supplementary_material_a_kvaf003.xlsx]

## Sheet: Sheet1
BPVS raw score	Syndrome	Explicit mentalizing score
25	FXS	0
33	CdLS	0
43	CdLS	0
59	FXS	0
60	FXS	0
62	CdLS	0
70	CdLS	0
71	CdLS	0
78	CdLS	0
79	FXS	1
83	FXS	0
87	CdLS	1
90	FXS	0
94	FXS	0
99	FXS	0
115	FXS	0
122	CdLS	3
136	CdLS	0
